# Supplementary material for: Neural Processing of Speech Sounds in ASD and First-Degree Relatives
Source: J Autism Dev Disord. 2022 Jun 7;53(8):3257–71. doi: 10.1007/s10803-022-05562-7 (PMC10019095; doi:10.1007/s10803-022-05562-7)
Supplement: Supplementary file 69 — Supplementary file69 (TXT 0 kb) [file 10803_2022_5562_MOESM69_ESM.txt]

OPENFILE {S:\Brainstem Toolbox\BT_2013\outputFiles\sample_BMAP_ASCII1.avg}
