# Supplementary material for: Neural Processing of Speech Sounds in ASD and First-Degree Relatives
Source: J Autism Dev Disord. 2022 Jun 7;53(8):3257–71. doi: 10.1007/s10803-022-05562-7 (PMC10019095; doi:10.1007/s10803-022-05562-7)
Supplement: Supplementary file 71 — Supplementary file71 (TXT 5 kb) [file 10803_2022_5562_MOESM71_ESM.txt]

35449
-29349
-47622
-24500
58622
135419
68964
24838
-9964
117559
198356
201383
129872
78741
36069
228
-29479
11783
40225
65863
132431
143461
176492
177548
157681
99544
50817
18303
-4977
26446
90280
152031
111562
127513
135253
95206
57173
-2702
82257
12928
15140
-67973
-104209
-107752
-100116
-103402
-101531
-104388
-67407
-90001
-114442
-89810
-13683
6442
-2882
-45226
-120633
-125034
-102278
-48146
16579
23524
39252
54723
13655
-22076
-22069
-67058
37427
62110
4022
-48498
-65367
-52096
-59774
-71747
-33019
-8746
36160
24055
-43092
-95687
-105649
-55228
-7647
57206
2
-48436
-119733
-65174
-78529
-111438
-107388
-135405
-42846
3275
-64997
-33860
-4936
78250
5895
14545
16586
15978
-17596
6663
1723
22553
18178
4623
-4215
-20990
-32648
-69042
-98407
-42181
22080
-16227
-47142
-30625
111624
131620
17889
-62574
-97816
-122903
-105804
-103554
-78972
-97936
-101207
-87617
2147
10319
17463
41629
24745
45213
-3220
-57336
-106386
-43356
-18232
-50371
-112593
-85249
-26560
32402
1843
52075
82474
56412
-17080
-48646
-74143
-147585
-146156
37427
391150
1012220
1591256
1923746
1987604
1758181
1081064
230014
-330631
-686247
-1115579
-1446557
-1513897
-1138676
-460722
148741
505761
620795
403508
42010
-422566
-793533
-1040008
-1162040
-1010775
-514472
37267
486242
611365
526075
512939
535941
455696
318743
301949
465456
472847
202328
-110789
-463679
-962706
-1491951
-1747645
-1930238
-1949302
-1984139
-1555747
-1104340
-735144
-510146
-242196
117107
276050
350773
442750
602544
954910
1267524
1665727
1858423
1771776
1319102
875948
312934
-210718
-654686
-959665
-995946
-1049179
-1048981
-862881
-449308
-224354
-121006
67217
207740
197108
241284
473896
909512
1294339
1802391
2294087
2449821
1900698
1207507
440088
-267910
-880870
-1230019
-1518763
-1718066
-1938695
-1892710
-1427943
-769147
-545109
-500075
-203216
131255
397922
475923
714838
1205541
1734116
1955148
2081448
2024627
1647115
1056673
261319
-678352
-1532495
-2051954
-2073056
-2003646
-2071450
-2034984
-1551394
-825326
-521041
-354978
-129825
91536
327290
590134
887520
1288687
1664444
1965747
2068857
1758558
1380956
967346
447312
-314511
-1156471
-1638077
-1586679
-1516556
-1568700
-1473526
-1106775
-645766
-515780
-326470
-109742
213706
461799
546898
859108
1345358
1713936
1919670
1727278
1412560
1128647
752404
267398
-508607
-1163259
-1388551
-1350606
-1431072
-1500828
-1312225
-811371
-586781
-462963
-225862
39843
242841
484861
742568
1167253
1523675
1718088
1718910
1432353
1143804
827203
555693
31288
-653700
-1074357
-1100361
-1179670
-1350597
-1325910
-994942
-577529
-517201
-368640
-65458
225524
397495
463188
703364
1183912
1518288
1586010
1339867
988393
722142
494594
109875
-497411
-944978
-1096176
-1023870
-1065834
-1143829
-1020940
-652915
-470045
-415409
-255515
-28733
99719
241476
475469
859889
1179461
1426660
1483264
1304305
1017314
738519
428569
-28378
-655988
-1144141
-1252041
-1225134
-1364223
-1349273
-1083691
-645957
-583581
-518016
-338088
-29183
142596
271626
601186
1120415
1511207
1638170
1492912
1166967
746190
349641
-79664
-585858
-1050012
-1298465
-1222308
-1209115
-1272972
-1167930
-796995
-492682
-423711
-250071
-67085
106521
260735
528209
870058
1132938
1305523
1364440
1245976
1020257
696158
404575
-78919
-685496
-1159729
-1307380
-1242291
-1333336
-1266324
-959551
-529884
-394652
-411652
-216232
-6231
179440
371567
608554
1033682
1332215
1458397
1411314
1182282
848639
499267
18720
-547201
-1061434
-1345327
-1310699
-1308244
-1245003
-1106828
-703217
-410422
-434525
-333457
-84269
73719
235800
419868
754605
1076661
1270374
1349071
1221342
932245
584999
250863
-232375
-770703
-1138158
-1148660
-1080348
-1135673
-1037317
-800864
-388893
-258608
-282537
-176174
14542
146804
265834
377991
749914
1077533
1272556
1248528
979116
660388
434893
108783
-429295
-884720
-1084806
-954985
-944911
-1049510
-981859
-605530
-264023
-319685
-188122
-37765
62816
148743
308103
685261
1028365
1262069
1321826
1206632
1011166
729916
386770
-73926
-610028
-1053913
-1172957
-1201405
-1249848
-1264708
-1157665
-922812
-618384
-307803
-39862
132260
312211
369666
340163
286061
261167
244161
152059
79168
94196
113462
40159
-75704
-31734
-34508
-35060
-63076
-9460
39604
37468
62107
79792
38988
4664
-61279
-144096
-123987
-40649
-9807
32413
55377
136017
224280
248025
208820
231292
276466
328895
304902
261180
215420
182265
192634
167230
72357
82067
117091
187827
173819
159380
165872
124279
146922
125604
69353
-50390
-78953
-15298
69227
45709
18889
22613
80195
122163
131485
73482
49947
85052
100361
134320
100190
67715
13322
4872
4706
61208
123336
111202
211054
324507
298450
174091
130557
109532
149157
180845
123478
92004
69110
63901
50169
22523
-70620
-33432
95234
118099
93626
2701
-66658
-11197
-30482
-33308
-16371
-16371
-16371
-16371
